# Supplementary material for: Response Surface Methodology (RSM) Mediated Optimization of Medium Components for Mycelial Growth and Metabolites Production of Streptomyces alfalfae XN-04
Source: Microorganisms. 2022 Sep 16;10(9):1854. doi: 10.3390/microorganisms10091854 (PMC9501596; doi:10.3390/microorganisms10091854)
Supplement: Supplementary file 1 [file microorganisms-10-01854-s001.zip]

Archive with 1 entries (1 files):
- microorganisms-1886883-SI.pdf
